# Supplementary material for: CryoEM structure of the antibacterial target PBP1b at 3.3 Å resolution
Source: Nat Commun. 2021 May 13;12:2775. doi: 10.1038/s41467-021-23063-6 (PMC8119973; doi:10.1038/s41467-021-23063-6)
Supplement: Supplementary file 3 — Source Data [file 41467_2021_23063_MOESM3_ESM.xlsx]

## Sheet: Sheet1
PBP1a	0	0.181089	PBP1a + LpoA Uncut	0	0.201141	PBP1a + LpoA Uncut Crosslink	0	0.416322	PBP1a + LpoA Cut	0	0.605369	LpoA Uncut	0	0.364942
	0.06	0.180901		0.06	0.25301		0.07	0.489528		0.06	0.572913		0.06	0.378962
	0.11	0.180873		0.11	0.247039		0.12	0.50361		0.11	0.568738		0.11	0.379322
	0.16	0.180872		0.16	0.245505		0.17	0.519944		0.16	0.563753		0.16	0.380011
	0.21	0.180864		0.21	0.247337		0.22	0.537847		0.21	0.556174		0.21	0.381692
	0.26	0.180876		0.26	0.255332		0.27	0.548098		0.27	0.557084		0.27	0.382861
	0.31	0.18089		0.32	0.27541		0.32	0.55777		0.32	0.797796		0.32	0.383697
	0.36	0.180897		0.36	0.298822		0.37	0.567123		0.37	1.19765		0.36	0.385112
	0.41	0.180885		0.41	0.325607		0.42	0.568621		0.42	1.14872		0.41	0.388657
	0.46	0.18086		0.46	0.360338		0.47	0.572306		0.47	1.05868		0.46	0.393458
	0.51	0.180836		0.51	0.36452		0.52	0.564603		0.51	1.07345		0.51	0.397127
	0.56	0.18083		0.56	0.36382		0.57	0.556788		0.56	0.770387		0.56	0.398968
	0.61	0.180835		0.61	0.370021		0.62	0.549746		0.61	0.875603		0.61	0.397291
	0.66	0.180839		0.66	0.384541		0.67	0.539633		0.66	1.28835		0.66	0.394511
	0.71	0.180871		0.71	0.450434		0.72	0.548436		0.71	0.911301		0.71	0.392845
	0.76	0.180861		0.76	0.516762		0.77	0.553685		0.76	0.752859		0.76	0.390489
	0.81	0.180865		0.82	0.592276		0.82	0.555865		0.82	0.648688		0.82	0.387734
	0.86	0.180844		0.87	0.695694		0.87	0.586447		0.87	0.3661		0.87	0.385869
	0.91	0.180819		0.92	1.03271		0.92	0.883331		0.92	0.389415		0.92	0.383138
	0.96	0.180811		0.97	1.28705		0.97	1.26752		0.97	0.472883		0.97	0.395549
	1.01	0.180795		1.02	1.53398		1.02	1.48275		1.02	0.524076		1.02	0.594375
	1.06	0.180798		1.07	1.35785		1.07	1.40608		1.07	0.564895		1.07	0.950798
	1.11	0.180803		1.12	0.926647		1.12	1.01192		1.12	0.61989		1.12	0.967535
	1.16	0.180808		1.17	0.692893		1.17	0.678135		1.17	0.692405		1.17	1.15608
	1.21	0.180649		1.22	0.487876		1.23	0.529427		1.22	0.650327		1.22	0.928147
	1.26	0.180573		1.27	0.516601		1.28	0.553933		1.27	0.472255		1.27	0.483549
	1.31	0.180564		1.32	0.77684		1.33	0.555519		1.32	0.295991		1.32	0.375141
	1.37	0.270756		1.37	0.768656		1.38	0.659503		1.37	0.081912		1.37	0.140576
	1.42	0.257085		1.42	0.587532		1.43	0.633696		1.42	-0.02058		1.42	0.037701
	1.47	0.200711		1.47	0.428398		1.48	0.480846		1.47	-0.019743		1.47	0.024846
	1.52	0.143796		1.52	0.080423		1.53	0.344007		1.52	-0.01923		1.52	0.018151
	1.57	0.005895		1.57	-0.047178		1.58	0.10961		1.57	-0.020024		1.57	0.011988
	1.62	-0.032924		1.62	-0.04587		1.63	0.003022		1.62	-0.022241		1.62	0.007117
	1.67	-0.033004		1.67	-0.04507		1.68	0.003944		1.67	-0.021914		1.67	0.003193
	1.72	-0.031148		1.72	-0.044502		1.73	0.004827		1.72	-0.020999		1.72	-3.3e-05
	1.77	-0.030203		1.77	-0.044041		1.78	0.005311		1.77	-0.020269		1.77	-0.002772
	1.82	-0.029496		1.82	-0.043616		1.83	0.005216		1.82	-0.019277		1.82	-0.004922
	1.87	-0.028896		1.87	-0.043393		1.88	0.004675		1.87	-0.018971		1.87	-0.006673
	1.92	-0.028051		1.92	-0.043005		1.93	0.003876		1.92	-0.018735		1.92	-0.007916
	1.97	-0.027526		1.97	-0.042905		1.98	0.003194		1.97	-0.018501		1.97	-0.008762
	2.02	-0.027039		2.02	-0.042503		2.03	0.002705		2.02	-0.018153		2.02	-0.009557
	2.07	-0.026596		2.07	-0.042432		2.08	0.002384		2.07	-0.017605		2.07	-0.010109
	2.12	-0.026614		2.12	-0.042339		2.13	0.002279		2.12	-0.016718		2.12	-0.010685
	2.17	-0.026247		2.17	-0.042146		2.18	0.002117		2.17	-0.015882		2.17	-0.011174
	2.22	-0.025951		2.22	-0.042147		2.23	0.001734		2.22	-0.0152		2.22	-0.011331
	2.27	-0.025474		2.27	-0.042084		2.28	0.001597		2.27	-0.014329		2.27	-0.011255
	2.32	-0.024863		2.32	-0.042167		2.33	0.00155		2.32	-0.013806		2.32	-0.011031
	2.37	-0.024258		2.37	-0.042338		2.38	0.001386		2.37	-0.013286		2.37	-0.010724
	2.42	-0.023541		2.42	-0.042754		2.43	0.001112		2.42	-0.012617		2.42	-0.0105
	2.47	-0.022911		2.47	-0.043294		2.48	0.00098		2.47	-0.012045		2.47	-0.010418
	2.52	-0.022403		2.52	-0.043886		2.53	0.000715		2.52	-0.011336		2.52	-0.010168
	2.57	-0.02172		2.57	-0.044619		2.58	0.000535		2.57	-0.010797		2.57	-0.009725
	2.62	-0.02104		2.62	-0.045375		2.63	0.000558		2.62	-0.010295		2.62	-0.009107
	2.67	-0.020466		2.67	-0.046054		2.68	0.000462		2.67	-0.009759		2.67	-0.00851
	2.72	-0.019816		2.72	-0.04674		2.73	0.000425		2.72	-0.009278		2.72	-0.007927
	2.77	-0.01923		2.77	-0.047381		2.78	0.000173		2.77	-0.008748		2.77	-0.007335
	2.82	-0.018707		2.82	-0.047926		2.83	0.000176		2.82	-0.008092		2.82	-0.006871
	2.87	-0.018218		2.87	-0.048539		2.88	0.000183		2.87	-0.007605		2.87	-0.006454
	2.92	-0.0178		2.92	-0.049033		2.93	0.000223		2.93	-0.007209		2.92	-0.006042
	2.97	-0.017449		2.98	-0.049465		2.98	0.000493		2.98	-0.006693		2.98	-0.005703
	3.02	-0.017068		3.03	-0.049966		3.03	0.000528		3.03	-0.006307		3.03	-0.005394
	3.07	-0.016843		3.08	-0.050354		3.08	0.000518		3.08	-0.006043		3.08	-0.004974
	3.12	-0.016668		3.13	-0.050868		3.13	0.000251		3.13	-0.005619		3.13	-0.004371
	3.17	-0.016538		3.18	-0.051435		3.18	4.5e-05		3.18	-0.005285		3.18	-0.003691
	3.22	-0.016447		3.23	-0.051888		3.23	-3.5e-05		3.23	-0.005071		3.23	-0.002921
	3.27	-0.016265		3.28	-0.05251		3.28	-0.000121		3.28	-0.004751		3.28	-0.001997
	3.32	-0.016206		3.33	-0.053219		3.33	7.2e-05		3.33	-0.004254		3.33	-0.001108
	3.37	-0.016146		3.38	-0.053845		3.39	-2.7e-05		3.38	-0.003979		3.38	-0.000426
	3.42	-0.01617		3.43	-0.05477		3.44	-4.8e-05		3.43	-0.003571		3.43	0.000115
	3.47	-0.01616		3.48	-0.055719		3.49	-0.000223		3.48	-0.003133		3.48	0.000523
	3.53	-0.016072		3.53	-0.056662		3.54	-0.00023		3.53	-0.00291		3.53	0.000792
	3.58	-0.014707		3.58	-0.057766		3.58	0.000127		3.58	-0.002598		3.58	0.001489
	3.63	-0.013072		3.63	-0.058881		3.63	0.000127		3.63	-0.002179		3.63	0.002254
	3.68	0.000918		3.68	-0.060041		3.68	9.9e-05		3.68	-0.00193		3.68	0.00318
	3.73	0.002959		3.73	-0.06125		3.73	-0.000236		3.73	-0.001716		3.73	0.004128
	3.78	0.006697		3.78	-0.062527		3.78	-0.000599		3.78	-0.001403		3.78	0.004851
	3.83	0.004631		3.83	-0.063771		3.83	-0.000843		3.83	-0.001215		3.83	0.005758
	3.88	-0.009359		3.88	-0.064988		3.89	-0.000877		3.88	-0.000888		3.88	0.006687
	3.92	-0.011128		3.93	-0.066233		3.94	-0.000709		3.93	-0.000649		3.93	0.007617
	3.97	-0.015906		3.98	-0.0675		3.99	-0.000738		3.98	-0.000455		3.98	0.008961
	4.03	-0.015309		4.03	-0.068802		4.04	-0.000792		4.03	-0.000288		4.03	0.009668
	4.08	-0.015283		4.08	-0.070017		4.09	-0.000839		4.08	-8.4e-05		4.08	0.010285
	4.13	-0.015536		4.13	-0.071173		4.14	-0.000976		4.13	0.000267		4.13	0.010928
	4.18	-0.015814		4.18	-0.072258		4.19	-0.001225		4.18	0.000579		4.18	0.011126
	4.23	-0.016065		4.23	-0.073307		4.24	-0.001373		4.23	0.000899		4.23	0.011833
	4.28	-0.016195		4.28	-0.074358		4.29	-0.001376		4.28	0.001206		4.28	0.012377
	4.33	-0.016443		4.33	-0.075309		4.34	-0.001628		4.33	0.001549		4.33	0.012819
	4.38	-0.016531		4.38	-0.076189		4.39	-0.001584		4.38	0.001927		4.38	0.013546
	4.43	-0.016598		4.43	-0.077008		4.44	-0.001656		4.43	0.002353		4.43	0.014608
	4.48	-0.016824		4.48	-0.077745		4.49	-0.001791		4.48	0.00264		4.48	0.015965
	4.53	-0.016928		4.53	-0.078467		4.54	-0.001713		4.53	0.002807		4.53	0.017568
	4.58	-0.017162		4.58	-0.079126		4.59	-0.00183		4.58	0.003048		4.58	0.019168
	4.63	-0.017345		4.63	-0.07969		4.64	-0.001897		4.63	0.003179		4.63	0.020541
	4.68	-0.017467		4.68	-0.080266		4.69	-0.002154		4.68	0.00349		4.68	0.021926
	4.73	-0.017645		4.73	-0.080751		4.74	-0.002129		4.73	0.00392		4.73	0.023357
	4.78	-0.017704		4.78	-0.081202		4.79	-0.002		4.78	0.004247		4.78	0.024638
	4.83	-0.0178		4.84	-0.081678		4.84	-0.002012		4.84	0.004735		4.83	0.025886
	4.88	-0.018039		4.89	-0.082119		4.89	-0.001828		4.89	0.005041		4.89	0.027243
	4.93	-0.017998		4.94	-0.08245		4.95	-0.001974		4.94	0.005294		4.94	0.028487
	4.98	-0.018073		4.99	-0.082806		5	-0.002196		4.99	0.005526		4.99	0.029585
	5.03	-0.018258		5.04	-0.083082		5.05	-0.002322		5.04	0.005595		5.04	0.030581
	5.08	-0.018296		5.09	-0.083304		5.1	-0.002345		5.09	0.006062		5.09	0.031953
	5.13	-0.018554		5.14	-0.083475		5.14	-0.002056		5.14	0.006357		5.14	0.033475
	5.18	-0.018844		5.19	-0.08375		5.19	-0.001711		5.19	0.00678		5.19	0.035125
	5.24	-0.01895		5.24	-0.084047		5.24	-0.001453		5.24	0.007177		5.24	0.036882
	5.29	-0.019132		5.29	-0.084148		5.29	-0.001236		5.29	0.007401		5.29	0.038385
	5.34	-0.019238		5.34	-0.084378		5.35	-0.001298		5.34	0.007862		5.34	0.039701
	5.39	-0.01919		5.39	-0.084469		5.4	-0.001443		5.39	0.008064		5.39	0.041341
	5.44	-0.019274		5.44	-0.08445		5.45	-0.001358		5.44	0.008465		5.44	0.04318
	5.48	-0.019398		5.49	-0.084572		5.5	-0.0013		5.49	0.008811		5.49	0.044966
	5.53	-0.019416		5.54	-0.084733		5.55	-0.001379		5.54	0.009023		5.54	0.047034
	5.58	-0.01958		5.59	-0.084922		5.6	-0.00166		5.59	0.009397		5.59	0.049052
	5.63	-0.019791		5.64	-0.085002		5.65	-0.001702		5.64	0.009745		5.64	0.051156
	5.68	-0.019883		5.7	-0.085023		5.7	-0.001608		5.69	0.010241		5.69	0.053393
	5.73	-0.020125		5.75	-0.085156		5.75	-0.001475		5.74	0.010785		5.74	0.055694
	5.78	-0.020234		5.8	-0.085168		5.8	-0.000888		5.79	0.011384		5.79	0.058226
	5.84	-0.020292		5.85	-0.085181		5.85	-0.00064		5.84	0.01189		5.84	0.06083
	5.89	-0.0204		5.9	-0.085293		5.9	-0.00062		5.89	0.012145		5.89	0.063502
	5.94	-0.020367		5.95	-0.085261		5.95	-0.000612		5.94	0.012414		5.94	0.065975
	5.99	-0.020464		6	-0.085183		6	-0.000582		5.99	0.012679		5.99	0.068226
	6.04	-0.020674		6.05	-0.085135		6.05	-6e-05		6.04	0.013222		6.04	0.070601
	6.09	-0.020866		6.1	-0.08518		6.1	0.000407		6.09	0.013679		6.09	0.072904
	6.14	-0.021134		6.15	-0.085223		6.15	0.000875		6.14	0.014042		6.14	0.075418
	6.19	-0.021345		6.2	-0.085271		6.2	0.001288		6.19	0.014386		6.19	0.078041
	6.24	-0.021422		6.25	-0.0853		6.25	0.001289		6.24	0.014596		6.24	0.08043
	6.29	-0.021374		6.3	-0.085238		6.3	0.00097		6.29	0.014931		6.29	0.082659
	6.34	-0.021326		6.35	-0.085129		6.35	0.000711		6.34	0.01545		6.34	0.085036
	6.39	-0.02139		6.4	-0.08498		6.4	0.00068		6.39	0.016118		6.39	0.087723
	6.44	-0.021411		6.45	-0.084872		6.45	0.000654		6.44	0.016652		6.44	0.09063
	6.49	-0.021538		6.5	-0.084855		6.5	0.00077		6.49	0.017164		6.49	0.09365
	6.54	-0.021627		6.55	-0.084789		6.55	0.000992		6.54	0.0178		6.54	0.096693
	6.59	-0.021678		6.6	-0.084741		6.6	0.00111		6.59	0.018431		6.59	0.099612
	6.64	-0.021825		6.65	-0.084626		6.65	0.001159		6.64	0.019066		6.64	0.102534
	6.69	-0.021858		6.7	-0.08447		6.7	0.0012		6.69	0.019668		6.69	0.105481
	6.74	-0.021939		6.75	-0.084337		6.75	0.001354		6.75	0.020288		6.74	0.108477
	6.79	-0.022171		6.8	-0.084197		6.8	0.001559		6.8	0.02092		6.79	0.111607
	6.84	-0.022191		6.85	-0.084054		6.85	0.001776		6.85	0.021659		6.85	0.114726
	6.89	-0.022327		6.9	-0.083948		6.9	0.001994		6.9	0.037536		6.9	0.118062
	6.94	-0.022482		6.95	-0.08379		6.95	0.002178		6.95	0.037024		6.95	0.121395
	6.99	-0.02217		7	-0.083581		7	0.002453		7	0.035291		7	0.12468
	7.04	-0.022082		7.05	-0.083387		7.05	0.00244		7.05	0.034881		7.04	0.127936
	7.09	-0.02194		7.1	-0.08316		7.1	0.002349		7.1	0.018345		7.09	0.131102
	7.14	-0.021914		7.15	-0.082949		7.15	0.002205		7.14	0.019001		7.14	0.134292
	7.19	-0.02228		7.2	-0.082714		7.2	0.002314		7.19	0.021252		7.19	0.137498
	7.24	-0.022491		7.25	-0.082549		7.25	0.002699		7.24	0.02206		7.24	0.140716
	7.29	-0.022808		7.3	-0.082388		7.3	0.003304		7.29	0.023824		7.29	0.144083
	7.34	-0.022733		7.35	-0.082226		7.35	0.003938		7.35	0.024668		7.34	0.147469
	7.39	-0.022757		7.4	-0.082047		7.41	0.004259		7.4	0.025037		7.4	0.150813
	7.44	-0.022329		7.45	-0.081718		7.46	0.00408		7.45	0.025302		7.45	0.154028
	7.49	-0.02179		7.5	-0.081368		7.51	0.003867		7.5	0.025498		7.5	0.156969
	7.54	-0.021827		7.55	-0.081033		7.56	0.004274		7.55	0.025898		7.55	0.159846
	7.59	-0.021885		7.6	-0.080708		7.61	0.005181		7.6	0.026458		7.6	0.162765
	7.64	-0.022282		7.65	-0.080505		7.66	0.006335		7.65	0.027176		7.65	0.165556
	7.69	-0.022723		7.7	-0.080312		7.71	0.00749		7.7	0.027922		7.7	0.168102
	7.75	-0.022934		7.76	-0.080028		7.76	0.00791		7.75	0.028831		7.75	0.170238
	7.8	-0.022804		7.81	-0.07965		7.81	0.007412		7.8	0.029503		7.8	0.172307
	7.85	-0.022402		7.86	-0.079268		7.86	0.007333		7.85	0.029994		7.85	0.174803
	7.9	-0.022192		7.91	-0.078809		7.91	0.007118		7.9	0.030578		7.9	0.177724
	7.95	-0.022257		7.96	-0.078364		7.96	0.007434		7.95	0.031316		7.95	0.180822
	8	-0.022225		8.01	-0.078008		8.01	0.007824		8	0.031992		8	0.183468
	8.05	-0.02261		8.06	-0.077815		8.06	0.008545		8.06	0.032849		8.05	0.187308
	8.1	-0.022655		8.11	-0.077554		8.11	0.009434		8.11	0.033996		8.1	0.192861
	8.15	-0.022563		8.16	-0.077203		8.16	0.010279		8.16	0.03491		8.15	0.197775
	8.2	-0.022437		8.21	-0.076955		8.21	0.010903		8.21	0.035796		8.2	0.202541
	8.25	-0.022246		8.26	-0.07648		8.26	0.01097		8.26	0.036677		8.25	0.205489
	8.31	-0.022252		8.31	-0.075969		8.31	0.011128		8.31	0.037723		8.3	0.206362
	8.36	-0.021987		8.36	-0.075459		8.36	0.011287		8.36	0.038666		8.35	0.207512
	8.41	-0.021707		8.41	-0.074969		8.41	0.011701		8.41	0.039391		8.4	0.209115
	8.46	-0.0215		8.46	-0.07451		8.46	0.012142		8.46	0.040335		8.46	0.210676
	8.51	-0.021253		8.51	-0.073976		8.51	0.012779		8.51	0.041426		8.51	0.211822
	8.55	-0.021239		8.56	-0.073615		8.56	0.013093		8.56	0.042479		8.55	0.213195
	8.6	-0.021419		8.61	-0.073402		8.61	0.013708		8.61	0.043679		8.6	0.214047
	8.65	-0.021543		8.66	-0.073032		8.66	0.014579		8.66	0.044923		8.65	0.214764
	8.7	-0.021654		8.71	-0.072642		8.71	0.015103		8.71	0.045717		8.7	0.215105
	8.75	-0.021289		8.76	-0.072223		8.76	0.015641		8.76	0.046257		8.75	0.214718
	8.8	-0.020691		8.81	-0.071623		8.81	0.015956		8.81	0.04701		8.8	0.215216
	8.86	-0.020444		8.86	-0.071063		8.86	0.01623		8.86	0.047989		8.85	0.216364
	8.91	-0.020154		8.91	-0.070597		8.91	0.016862		8.91	0.049014		8.9	0.218555
	8.96	-0.019921		8.96	-0.070232		8.96	0.017088		8.96	0.050055		8.95	0.221477
	9.01	-0.019995		9.01	-0.069788		9.01	0.017442		9.01	0.051172		9.01	0.223308
	9.06	-0.019713		9.06	-0.069274		9.06	0.018107		9.06	0.052373		9.06	0.224211
	9.11	-0.019262		9.11	-0.068767		9.11	0.018658		9.11	0.053323		9.11	0.224645
	9.16	-0.018768		9.16	-0.068161		9.16	0.019295		9.16	0.05415		9.16	0.224695
	9.21	-0.018309		9.21	-0.067489		9.22	0.019836		9.21	0.05504		9.21	0.224652
	9.26	-0.018137		9.27	-0.066875		9.27	0.020282		9.26	0.055841		9.26	0.224537
	9.31	-0.017657		9.32	-0.066294		9.32	0.020624		9.31	0.056838		9.31	0.223972
	9.36	-0.017268		9.37	-0.065795		9.37	0.021205		9.36	0.057931		9.36	0.223173
	9.41	-0.016725		9.42	-0.065215		9.42	0.02179		9.41	0.059031		9.41	0.222195
	9.46	-0.016209		9.47	-0.064628		9.47	0.022287		9.46	0.059999		9.46	0.221125
	9.51	-0.015946		9.52	-0.06416		9.52	0.022887		9.51	0.060951		9.51	0.220046
	9.56	-0.015536		9.57	-0.063571		9.57	0.023402		9.56	0.062213		9.56	0.219079
	9.61	-0.015252		9.62	-0.063002		9.62	0.023997		9.61	0.062733		9.61	0.217572
	9.66	-0.014784		9.67	-0.062507		9.67	0.02458		9.66	0.063236		9.66	0.215914
	9.71	-0.014052		9.72	-0.061789		9.72	0.025041		9.71	0.064035		9.71	0.214086
	9.76	-0.01339		9.77	-0.061035		9.77	0.025565		9.76	0.064642		9.76	0.211863
	9.81	-0.01264		9.82	-0.060295		9.82	0.02601		9.81	0.065881		9.81	0.209761
	9.86	-0.011752		9.87	-0.059539		9.87	0.02659		9.86	0.067097		9.86	0.207578
	9.91	-0.010972		9.92	-0.058875		9.92	0.027113		9.91	0.067905		9.91	0.205477
	9.96	-0.01027		9.97	-0.058229		9.97	0.02763		9.96	0.068721		9.96	0.203234
	10.01	-0.009454		10.02	-0.057689		10.02	0.028353		10.01	0.069658		10.01	0.201023
	10.06	-0.0088		10.07	-0.057105		10.07	0.028945		10.06	0.070635		10.06	0.198834
	10.11	-0.008162		10.12	-0.056527		10.12	0.029737		10.11	0.071736		10.11	0.196477
	10.16	-0.007361		10.17	-0.055975		10.17	0.030502		10.16	0.072683		10.16	0.194071
	10.21	-0.006503		10.22	-0.055252		10.22	0.031067		10.22	0.073725		10.21	0.191573
	10.26	-0.005401		10.27	-0.054512		10.27	0.0316		10.26	0.074471		10.26	0.188802
	10.31	-0.004084		10.32	-0.053662		10.32	0.032088		10.31	0.075204		10.31	0.185809
	10.36	-0.002834		10.37	-0.052795		10.37	0.032614		10.36	0.076021		10.36	0.182684
	10.41	-0.001849		10.42	-0.05211		10.42	0.033287		10.41	0.076792		10.41	0.179514
	10.46	-0.000826		10.47	-0.05143		10.47	0.033993		10.46	0.077849		10.46	0.176552
	10.51	-0.000213		10.52	-0.05087		10.52	0.034658		10.51	0.078787		10.51	0.173729
	10.56	0.000663		10.57	-0.050269		10.57	0.035343		10.56	0.079711		10.56	0.170786
	10.61	0.002285		10.62	-0.049485		10.62	0.036168		10.61	0.080722		10.61	0.167784
	10.66	0.003497		10.67	-0.048625		10.67	0.036932		10.67	0.081372		10.67	0.164697
	10.72	0.005396		10.72	-0.047708		10.73	0.037627		10.72	0.082108		10.72	0.161414
	10.77	0.006936		10.78	-0.046863		10.78	0.038432		10.77	0.083012		10.77	0.158092
	10.82	0.007815		10.83	-0.046049		10.83	0.03913		10.82	0.083969		10.82	0.154841
	10.87	0.009003		10.88	-0.045314		10.88	0.039776		10.87	0.084947		10.87	0.151512
	10.92	0.009847		10.93	-0.044751		10.93	0.040523		10.92	0.085851		10.92	0.148228
	10.97	0.010865		10.98	-0.044025		10.98	0.041318		10.97	0.086935		10.97	0.145059
	11.02	0.012079		11.03	-0.043267		11.03	0.04216		11.02	0.087881		11.02	0.141892
	11.07	0.0137		11.08	-0.04253		11.08	0.042979		11.07	0.088776		11.07	0.138534
	11.12	0.015319		11.13	-0.041583		11.13	0.043793		11.12	0.089724		11.12	0.135023
	11.17	0.016821		11.18	-0.040837		11.18	0.044645		11.17	0.090734		11.17	0.13152
	11.22	0.018556		11.23	-0.039872		11.23	0.045333		11.22	0.091611		11.22	0.128075
	11.27	0.020112		11.28	-0.039009		11.28	0.046063		11.27	0.092353		11.27	0.124725
	11.32	0.021661		11.33	-0.038153		11.33	0.04692		11.33	0.093252		11.32	0.12131
	11.38	0.023285		11.38	-0.036989		11.38	0.047726		11.38	0.094139		11.37	0.118021
	11.43	0.024525		11.43	-0.03621		11.43	0.048565		11.43	0.094972		11.42	0.114886
	11.48	0.026015		11.48	-0.035405		11.48	0.049489		11.48	0.096209		11.47	0.111767
	11.53	0.027798		11.53	-0.034575		11.53	0.050449		11.53	0.097412		11.52	0.108833
	11.58	0.029277		11.58	-0.033678		11.58	0.051159		11.58	0.098227		11.57	0.105781
	11.63	0.031197		11.63	-0.032687		11.63	0.051962		11.63	0.099095		11.62	0.10227
	11.68	0.033354		11.68	-0.031722		11.68	0.052895		11.68	0.099974		11.67	0.098821
	11.72	0.034659		11.73	-0.030663		11.73	0.053694		11.73	0.101134		11.72	0.095699
	11.77	0.036263		11.78	-0.029761		11.78	0.054693		11.78	0.102431		11.77	0.09283
	11.82	0.037744		11.83	-0.028818		11.83	0.055508		11.83	0.103389		11.82	0.090128
	11.87	0.038903		11.88	-0.027723		11.88	0.056396		11.88	0.104513		11.87	0.087392
	11.93	0.040503		11.93	-0.026636		11.93	0.057396		11.93	0.105523		11.92	0.084759
	11.98	0.042293		11.98	-0.02556		11.98	0.058351		11.98	0.106485		11.97	0.081894
	12.03	0.044121		12.03	-0.024587		12.03	0.059514		12.03	0.107693		12.02	0.078956
	12.08	0.045757		12.08	-0.023456		12.08	0.06048		12.08	0.108927		12.07	0.076126
	12.13	0.047328		12.13	-0.022298		12.13	0.061353		12.13	0.110031		12.12	0.073254
	12.18	0.04895		12.18	-0.021132		12.18	0.062314		12.18	0.110924		12.17	0.070469
	12.23	0.050454		12.23	-0.019957		12.23	0.063363		12.23	0.112013		12.22	0.067938
	12.28	0.052308		12.28	-0.018816		12.28	0.064469		12.28	0.113098		12.27	0.06558
	12.33	0.054057		12.33	-0.017679		12.33	0.065534		12.33	0.114188		12.32	0.063135
	12.38	0.055655		12.38	-0.016704		12.38	0.066582		12.38	0.115404		12.37	0.060813
	12.43	0.057303		12.43	-0.015654		12.44	0.067635		12.43	0.116615		12.42	0.05874
	12.48	0.058434		12.48	-0.014577		12.49	0.068514		12.48	0.117773		12.47	0.058943
	12.53	0.060062		12.53	-0.013557		12.54	0.069524		12.53	0.118873		12.52	0.057316
	12.58	0.061752		12.58	-0.012359		12.59	0.070628		12.58	0.120082		12.58	0.055032
	12.63	0.063424		12.63	-0.011003		12.64	0.071552		12.63	0.120895		12.63	0.052855
	12.68	0.065182		12.68	-0.009732		12.69	0.072622		12.68	0.122126		12.68	0.048316
	12.73	0.066701		12.73	-0.008489		12.74	0.073721		12.73	0.123404		12.73	0.045745
	12.78	0.068261		12.78	-0.007178		12.79	0.07476		12.78	0.124508		12.78	0.044071
	12.83	0.069782		12.83	-0.005992		12.84	0.075839		12.83	0.126336		12.83	0.04215
	12.88	0.071376		12.88	-0.004711		12.89	0.077031		12.88	0.127812		12.88	0.040326
	12.93	0.072846		12.93	-0.003474		12.94	0.078154		12.93	0.129397		12.93	0.038703
	12.98	0.074211		12.98	-0.002426		12.99	0.079275		12.98	0.131022		12.98	0.037009
	13.03	0.075692		13.03	-0.001204		13.04	0.080418		13.03	0.132321		13.03	0.035534
	13.08	0.077201		13.08	-3e-06		13.09	0.081508		13.08	0.133786		13.08	0.033985
	13.13	0.078851		13.13	0.001395		13.14	0.082652		13.13	0.135253		13.13	0.032209
	13.18	0.080715		13.19	0.00294		13.19	0.083968		13.18	0.136572		13.18	0.030474
	13.23	0.082595		13.24	0.004443		13.24	0.085253		13.23	0.137737		13.23	0.028751
	13.28	0.084251		13.29	0.005831		13.29	0.086528		13.28	0.139036		13.28	0.027228
	13.33	0.08584		13.34	0.007175		13.34	0.087784		13.33	0.140643		13.33	0.025857
	13.38	0.087306		13.39	0.008409		13.39	0.088885		13.38	0.142426		13.38	0.024518
	13.43	0.088768		13.43	0.009653		13.44	0.090264		13.43	0.144442		13.43	0.023154
	13.48	0.090572		13.48	0.010925		13.49	0.092833		13.48	0.146531		13.48	0.021733
	13.53	0.092331		13.53	0.012429		13.54	0.096183		13.53	0.147995		13.53	0.020393
	13.58	0.094466		13.59	0.014061		13.59	0.099471		13.58	0.149565		13.58	0.018956
	13.63	0.096633		13.64	0.015758		13.64	0.102566		13.63	0.151157		13.63	0.01756
	13.69	0.09866		13.69	0.017652		13.69	0.105177		13.69	0.152762		13.68	0.016401
	13.74	0.100883		13.74	0.019245		13.74	0.10681		13.74	0.154884		13.73	0.01508
	13.79	0.102906		13.79	0.020789		13.79	0.108587		13.79	0.157094		13.78	0.013945
	13.84	0.105115		13.84	0.022346		13.84	0.110834		13.84	0.159473		13.84	0.012881
	13.89	0.107327		13.89	0.023958		13.89	0.112983		13.89	0.161785		13.89	0.011703
	13.94	0.109613		13.94	0.025713		13.94	0.114727		13.94	0.163809		13.94	0.010773
	13.99	0.112141		13.99	0.027617		13.99	0.116486		13.99	0.165992		13.99	0.009962
	14.04	0.11491		14.04	0.029663		14.05	0.121219		14.04	0.168317		14.04	0.009299
	14.09	0.11804		14.09	0.031813		14.1	0.122486		14.09	0.170753		14.09	0.008403
	14.14	0.121462		14.14	0.034032		14.15	0.124936		14.14	0.173164		14.14	0.007325
	14.19	0.124856		14.19	0.03633		14.2	0.127231		14.19	0.175766		14.19	0.006121
	14.24	0.128115		14.24	0.038454		14.25	0.126254		14.24	0.177337		14.24	0.004923
	14.29	0.131829		14.3	0.040474		14.3	0.128681		14.29	0.178423		14.29	0.004101
	14.34	0.135537		14.35	0.042565		14.35	0.130763		14.34	0.180148		14.34	0.003316
	14.39	0.139237		14.4	0.044789		14.4	0.133907		14.4	0.182807		14.39	0.002517
	14.44	0.143363		14.45	0.047375		14.45	0.137304		14.45	0.186115		14.44	0.001651
	14.49	0.147408		14.5	0.050023		14.5	0.140537		14.5	0.189688		14.49	0.00067
	14.54	0.151686		14.55	0.052744		14.55	0.143829		14.55	0.193791		14.54	-0.00016
	14.59	0.15642		14.6	0.055505		14.6	0.146862		14.6	0.19763		14.59	-0.000751
	14.64	0.161336		14.65	0.058291		14.65	0.150265		14.65	0.203747		14.64	-0.00132
	14.69	0.166257		14.7	0.061248		14.7	0.153739		14.7	0.208301		14.69	-0.001995
	14.74	0.171467		14.75	0.064345		14.75	0.157502		14.75	0.211936		14.74	-0.00266
	14.79	0.176792		14.8	0.067575		14.8	0.161194		14.8	0.215802		14.79	-0.003482
	14.84	0.182288		14.85	0.07094		14.85	0.164213		14.84	0.217516		14.84	-0.004286
	14.89	0.188003		14.9	0.074358		14.9	0.167315		14.9	0.221314		14.89	-0.004843
	14.94	0.194173		14.95	0.077953		14.95	0.17083		14.95	0.225389		14.94	-0.005379
	14.99	0.200289		15	0.081547		15	0.174304		15	0.229306		14.99	-0.005711
	15.04	0.206681		15.05	0.085013		15.05	0.178406		15.05	0.234075		15.04	-0.006294
	15.09	0.213497		15.1	0.088879		15.1	0.182431		15.1	0.239144		15.09	-0.006993
	15.14	0.220238		15.15	0.093038		15.15	0.186367		15.15	0.244168		15.14	-0.007477
	15.19	0.22733		15.2	0.097103		15.2	0.190282		15.2	0.249122		15.19	-0.008107
	15.24	0.23453		15.25	0.10123		15.25	0.1943		15.25	0.254046		15.24	-0.008253
	15.29	0.241745		15.3	0.105256		15.3	0.1987		15.3	0.258832		15.29	-0.00829
	15.34	0.249023		15.35	0.109199		15.35	0.203335		15.35	0.264348		15.34	-0.008451
	15.39	0.256397		15.4	0.113424		15.4	0.208147		15.4	0.270013		15.39	-0.008813
	15.44	0.263839		15.45	0.118088		15.45	0.212369		15.45	0.274488		15.44	-0.00913
	15.49	0.271963		15.5	0.122738		15.5	0.216719		15.5	0.279228		15.49	-0.009738
	15.54	0.279857		15.55	0.127289		15.55	0.220841		15.55	0.283887		15.54	-0.010339
	15.6	0.288131		15.6	0.132014		15.6	0.224889		15.6	0.288506		15.59	-0.010371
	15.65	0.296233		15.65	0.136557		15.65	0.229825		15.65	0.294506		15.64	-0.010488
	15.7	0.30388		15.7	0.141187		15.7	0.234678		15.7	0.301128		15.69	-0.010461
	15.75	0.311822		15.75	0.145912		15.75	0.239907		15.75	0.307775		15.74	-0.01016
	15.8	0.319417		15.8	0.15055		15.8	0.245299		15.8	0.314323		15.79	-0.010602
	15.85	0.327318		15.85	0.155231		15.85	0.250159		15.85	0.319819		15.84	-0.010864
	15.9	0.334997		15.9	0.159972		15.9	0.255218		15.9	0.326757		15.89	-0.010998
	15.95	0.342668		15.95	0.164914		15.95	0.260183		15.95	0.333174		15.95	-0.011291
	16	0.350534		16	0.169879		16	0.265176		16	0.338854		16	-0.011428
	16.05	0.358204		16.05	0.174925		16.05	0.27053		16.05	0.344958		16.05	-0.011759
	16.1	0.365896		16.1	0.180022		16.1	0.275857		16.1	0.349362		16.1	-0.012071
	16.15	0.373448		16.15	0.184877		16.15	0.28163		16.15	0.354812		16.15	-0.01216
	16.2	0.380746		16.2	0.190003		16.21	0.287221		16.2	0.361248		16.2	-0.011924
	16.25	0.387958		16.25	0.195088		16.26	0.292909		16.25	0.367641		16.25	-0.011957
	16.3	0.395009		16.3	0.200135		16.31	0.298935		16.3	0.374592		16.3	-0.012311
	16.35	0.402048		16.35	0.205355		16.36	0.304418		16.35	0.381049		16.35	-0.012717
	16.4	0.408801		16.41	0.210412		16.41	0.309926		16.4	0.386729		16.4	-0.012992
	16.45	0.415708		16.46	0.215566		16.46	0.315607		16.46	0.392667		16.45	-0.013204
	16.51	0.422181		16.51	0.220693		16.51	0.321146		16.51	0.398687		16.5	-0.012939
	16.56	0.428405		16.56	0.22599		16.56	0.327244		16.56	0.405272		16.55	-0.012938
	16.61	0.434469		16.61	0.231064		16.61	0.33328		16.61	0.411816		16.6	-0.013442
	16.66	0.440121		16.66	0.236167		16.66	0.338988		16.66	0.417976		16.65	-0.013487
	16.71	0.445505		16.71	0.241408		16.71	0.344854		16.71	0.424234		16.7	-0.013651
	16.76	0.450636		16.76	0.246418		16.76	0.350344		16.76	0.428417		16.75	-0.01387
	16.81	0.455398		16.81	0.25151		16.81	0.355855		16.81	0.432748		16.8	-0.013737
	16.86	0.460013		16.86	0.256611		16.86	0.361698		16.86	0.4377		16.85	-0.0138
	16.91	0.466913		16.91	0.261537		16.91	0.367305		16.91	0.442122		16.9	-0.013698
	16.96	0.475017		16.96	0.266599		16.96	0.372439		16.96	0.447435		16.95	-0.013734
	17.01	0.469566		17.01	0.271654		17.01	0.377559		17.01	0.453052		17	-0.01412
	17.06	0.469521		17.06	0.276664		17.06	0.382518		17.06	0.458998		17.05	-0.014377
	17.11	0.466713		17.11	0.281596		17.11	0.387175		17.11	0.464197		17.1	-0.014326
	17.16	0.465058		17.16	0.286378		17.16	0.391918		17.16	0.469115		17.15	-0.014049
	17.21	0.477005		17.21	0.290884		17.21	0.396837		17.21	0.473761		17.2	-0.013672
	17.26	0.482991		17.26	0.295397		17.26	0.402033		17.26	0.477838		17.25	-0.01325
	17.31	0.488831		17.31	0.299912		17.32	0.407172		17.31	0.481596		17.3	-0.01354
	17.36	0.491472		17.36	0.304437		17.37	0.412319		17.36	0.485465		17.35	-0.014111
	17.41	0.4932		17.41	0.308889		17.42	0.416753		17.41	0.489223		17.41	-0.014286
	17.46	0.494898		17.46	0.313196		17.47	0.420966		17.46	0.49333		17.46	-0.014476
	17.51	0.495804		17.51	0.3173		17.52	0.424734		17.51	0.496768		17.51	-0.01437
	17.56	0.496217		17.56	0.321227		17.57	0.42875		17.57	0.500623		17.56	-0.014276
	17.61	0.496757		17.61	0.325423		17.62	0.433132		17.62	0.504567		17.61	-0.01418
	17.66	0.496476		17.66	0.329633		17.67	0.437282		17.67	0.507046		17.66	-0.014068
	17.71	0.496523		17.71	0.333739		17.72	0.441171		17.72	0.509967		17.71	-0.014223
	17.76	0.496609		17.76	0.337839		17.77	0.444714		17.77	0.512386		17.76	-0.014142
	17.81	0.496072		17.81	0.341815		17.82	0.448405		17.82	0.514654		17.81	-0.014173
	17.86	0.495231		17.86	0.345785		17.87	0.452192		17.87	0.517079		17.86	-0.014259
	17.91	0.494133		17.91	0.34959		17.92	0.455654		17.92	0.519469		17.91	-0.01446
	17.96	0.493314		17.96	0.353392		17.97	0.459078		17.97	0.52116		17.96	-0.014603
	18.01	0.492206		18.01	0.357041		18.02	0.462235		18.02	0.523259		18.01	-0.014728
	18.06	0.490869		18.07	0.360416		18.07	0.465247		18.07	0.525394		18.06	-0.014786
	18.11	0.489752		18.11	0.363625		18.12	0.468563		18.12	0.527553		18.11	-0.014623
	18.16	0.488026		18.16	0.366739		18.17	0.471745		18.17	0.529833		18.16	-0.014335
	18.21	0.486407		18.21	0.36963		18.22	0.474655		18.22	0.531866		18.21	-0.014214
	18.26	0.485058		18.26	0.372483		18.27	0.477411		18.27	0.533403		18.26	-0.014291
	18.31	0.483276		18.31	0.375444		18.32	0.479542		18.32	0.534307		18.31	-0.014378
	18.36	0.481509		18.36	0.378332		18.37	0.481497		18.37	0.535368		18.36	-0.014637
	18.41	0.479648		18.41	0.381192		18.42	0.483529		18.42	0.536407		18.41	-0.014836
	18.46	0.477651		18.46	0.383929		18.47	0.48537		18.47	0.537312		18.46	-0.014713
	18.51	0.47553		18.51	0.386607		18.52	0.487909		18.52	0.538122		18.51	-0.014645
	18.57	0.473504		18.57	0.389207		18.57	0.490856		18.57	0.538848		18.56	-0.014604
	18.62	0.47144		18.62	0.3917		18.62	0.493504		18.62	0.539034		18.61	-0.014381
	18.67	0.469417		18.67	0.39407		18.67	0.498156		18.67	0.539262		18.66	-0.014375
	18.72	0.467423		18.72	0.396231		18.72	0.501336		18.72	0.539626		18.71	-0.014364
	18.77	0.465358		18.77	0.398281		18.77	0.502721		18.77	0.539742		18.76	-0.014073
	18.82	0.463239		18.82	0.400348		18.82	0.504838		18.82	0.539853		18.81	-0.014187
	18.87	0.461142		18.87	0.402348		18.87	0.504855		18.87	0.540008		18.86	-0.014286
	18.92	0.459009		18.92	0.404382		18.92	0.505515		18.92	0.539654		18.91	-0.014419
	18.97	0.456876		18.97	0.406254		18.97	0.507646		18.97	0.539755		18.96	-0.014774
	19.02	0.454738		19.02	0.408083		19.02	0.509012		19.02	0.539567		19.01	-0.014768
	19.07	0.452468		19.07	0.409719		19.07	0.510312		19.07	0.539665		19.06	-0.014581
	19.12	0.450225		19.12	0.411269		19.12	0.511869		19.12	0.539679		19.11	-0.014327
	19.17	0.448046		19.17	0.412941		19.17	0.51337		19.17	0.539744		19.16	-0.014131
	19.22	0.446016		19.22	0.414777		19.22	0.514836		19.22	0.539962		19.21	-0.014152
	19.27	0.443994		19.27	0.41628		19.27	0.515899		19.27	0.539671		19.26	-0.009844
	19.32	0.442054		19.32	0.417755		19.32	0.516733		19.32	0.539025		19.31	0.005862
	19.37	0.439914		19.37	0.418633		19.38	0.517299		19.37	0.537936		19.37	0.0107
	19.43	0.437649		19.43	0.419173		19.43	0.517915		19.43	0.536921		19.42	0.017527
	19.48	0.435303		19.48	0.419601		19.48	0.518885		19.48	0.536283		19.47	0.01164
	19.52	0.433091		19.53	0.419913		19.53	0.52025		19.53	0.535741		19.52	-0.00376
	19.57	0.430955		19.58	0.420162		19.58	0.52184		19.58	0.535335		19.57	-0.008179
	19.63	0.428921		19.63	0.420131		19.63	0.523273		19.63	0.534548		19.62	-0.014521
	19.68	0.427029		19.68	0.41996		19.68	0.52439		19.68	0.533293		19.67	-0.012946
	19.73	0.425122		19.73	0.419628		19.73	0.525294		19.73	0.532031		19.72	-0.013339
	19.78	0.42362		19.78	0.419356		19.78	0.526099		19.78	0.53082		19.77	-0.014012
	19.83	0.421549		19.83	0.419338		19.83	0.526657		19.83	0.529394		19.82	-0.014639
	19.88	0.419597		19.88	0.419475		19.88	0.52693		19.88	0.52821		19.87	-0.015188
	19.93	0.417594		19.93	0.419838		19.93	0.527343		19.93	0.527347		19.92	-0.015172
	19.98	0.415072		19.98	0.420197		19.98	0.527436		19.98	0.525272		19.97	-0.01571
	20.03	0.413096		20.03	0.420435		20.03	0.527724		20.03	0.522481		20.02	-0.015911
	20.08	0.411055		20.08	0.420574		20.08	0.528239		20.08	0.520114		20.07	-0.016275
	20.13	0.409144		20.13	0.420635		20.13	0.528643		20.13	0.517561		20.12	-0.017088
	20.18	0.407278		20.18	0.420684		20.18	0.529068		20.18	0.516125		20.17	-0.017125
	20.23	0.405455		20.23	0.420664		20.23	0.529223		20.23	0.515065		20.22	-0.017413
	20.28	0.403631		20.28	0.420771		20.28	0.52898		20.28	0.513415		20.27	-0.017503
	20.33	0.401587		20.33	0.420716		20.33	0.528862		20.33	0.5117		20.32	-0.017523
	20.38	0.399542		20.38	0.420656		20.38	0.528438		20.38	0.509789		20.37	-0.017536
	20.43	0.397553		20.43	0.420542		20.43	0.528378		20.43	0.508352		20.42	-0.01762
	20.48	0.395615		20.48	0.420414		20.49	0.528355		20.48	0.507094		20.47	-0.01785
	20.53	0.393827		20.53	0.420363		20.54	0.52796		20.53	0.506067		20.52	-0.018017
	20.58	0.39221		20.58	0.420351		20.59	0.525806		20.58	0.504792		20.57	-0.017992
	20.63	0.390596		20.63	0.420315		20.64	0.521205		20.63	0.503189		20.62	-0.017977
	20.68	0.389001		20.68	0.420221		20.69	0.515466		20.68	0.502022		20.67	-0.018151
	20.73	0.387365		20.73	0.420187		20.74	0.509883		20.73	0.500564		20.72	-0.018307
	20.78	0.385588		20.78	0.420794		20.79	0.505747		20.78	0.499205		20.78	-0.018367
	20.83	0.383939		20.83	0.420593		20.84	0.503734		20.83	0.499195		20.83	-0.018411
	20.88	0.382268		20.88	0.420563		20.89	0.502505		20.88	0.497923		20.88	-0.018324
	20.93	0.380656		20.93	0.420432		20.94	0.501417		20.93	0.496664		20.93	-0.018354
	20.98	0.379182		20.98	0.419577		20.99	0.500298		20.99	0.495106		20.98	-0.018517
	21.03	0.377765		21.03	0.419444		21.04	0.499155		21.04	0.492135		21.03	-0.018499
	21.08	0.376351		21.08	0.4189		21.09	0.498001		21.09	0.490151		21.08	-0.018504
	21.13	0.37514		21.13	0.418109		21.14	0.497097		21.14	0.48851		21.13	-0.018547
	21.18	0.373581		21.18	0.417004		21.19	0.496311		21.19	0.487142		21.18	-0.018565
	21.23	0.372327		21.23	0.415849		21.24	0.495595		21.23	0.485909		21.23	-0.018782
	21.28	0.370987		21.28	0.414852		21.29	0.49511		21.28	0.484656		21.28	-0.01893
	21.33	0.369539		21.33	0.414011		21.34	0.494323		21.33	0.482861		21.33	-0.018847
	21.38	0.368295		21.38	0.4133		21.39	0.493371		21.38	0.481329		21.38	-0.018855
	21.43	0.366847		21.43	0.412697		21.44	0.492589		21.43	0.479763		21.43	-0.018986
	21.48	0.365454		21.48	0.41213		21.49	0.491673		21.49	0.477972		21.48	-0.019
	21.53	0.364184		21.53	0.411559		21.54	0.490741		21.54	0.476445		21.53	-0.019028
	21.58	0.363019		21.58	0.411025		21.59	0.48981		21.59	0.474703		21.58	-0.019035
	21.63	0.361851		21.63	0.410541		21.64	0.488622		21.64	0.472995		21.63	-0.019004
	21.68	0.36071		21.68	0.410008		21.69	0.487703		21.69	0.471666		21.68	-0.019172
	21.74	0.359547		21.73	0.409462		21.74	0.487055		21.74	0.470185		21.73	-0.019372
	21.79	0.358341		21.79	0.408859		21.79	0.486569		21.79	0.468643		21.78	-0.019471
	21.84	0.357327		21.84	0.408176		21.84	0.485895		21.84	0.467045		21.83	-0.019517
	21.89	0.356191		21.89	0.407418		21.89	0.485138		21.89	0.465411		21.88	-0.019532
	21.94	0.354985		21.94	0.406551		21.94	0.484166		21.94	0.463579		21.93	-0.019611
	21.99	0.353718		21.99	0.405771		21.99	0.483134		21.99	0.46171		21.98	-0.019718
	22.04	0.352289		22.04	0.40494		22.04	0.482141		22.04	0.460145		22.03	-0.019857
	22.09	0.351081		22.09	0.404165		22.09	0.481194		22.09	0.458433		22.08	-0.019882
	22.14	0.349896		22.14	0.403396		22.14	0.480163		22.14	0.457071		22.13	-0.019885
	22.19	0.348891		22.19	0.402528		22.19	0.479075		22.19	0.455632		22.18	-0.019987
	22.24	0.347756		22.24	0.401541		22.24	0.478032		22.24	0.453916		22.23	-0.020088
	22.29	0.34655		22.29	0.400407		22.3	0.477092		22.29	0.452326		22.28	-0.020185
	22.34	0.345353		22.34	0.399167		22.35	0.476154		22.34	0.450707		22.33	-0.020324
	22.39	0.344022		22.4	0.397847		22.4	0.475171		22.39	0.449303		22.38	-0.020515
	22.44	0.34281		22.45	0.396535		22.45	0.474333		22.44	0.447823		22.43	-0.02062
	22.49	0.341549		22.5	0.395102		22.5	0.47337		22.49	0.446215		22.48	-0.020702
	22.54	0.340392		22.55	0.393811		22.55	0.472292		22.54	0.444545		22.53	-0.020714
	22.59	0.339282		22.6	0.392621		22.6	0.471156		22.6	0.44281		22.59	-0.020721
	22.64	0.338194		22.65	0.391746		22.65	0.470321		22.65	0.441358		22.64	-0.020879
	22.69	0.337048		22.7	0.390767		22.7	0.469679		22.7	0.439649		22.69	-0.021007
	22.74	0.335883		22.75	0.389554		22.75	0.468915		22.75	0.437997		22.74	-0.021075
	22.79	0.334691		22.8	0.388307		22.8	0.468175		22.79	0.436443		22.79	-0.021165
	22.84	0.33342		22.85	0.386689		22.85	0.46725		22.84	0.434623		22.84	-0.021171
	22.89	0.332135		22.9	0.385216		22.9	0.466199		22.89	0.433213		22.89	-0.021174
	22.94	0.330833		22.95	0.383952		22.95	0.465276		22.94	0.431789		22.94	-0.021282
	22.99	0.329605		23	0.382793		23	0.464465		22.99	0.43032		22.98	-0.021293
	23.04	0.32846		23.05	0.38168		23.05	0.463694		23.04	0.429012		23.04	-0.021203
	23.09	0.327335		23.1	0.380561		23.1	0.462748		23.1	0.427331		23.09	-0.021146
	23.14	0.326168		23.15	0.379472		23.15	0.461522		23.15	0.425445		23.14	-0.0211
	23.19	0.324913		23.2	0.37831		23.2	0.460291		23.2	0.423688		23.19	-0.021109
	23.24	0.323525		23.25	0.377132		23.25	0.459204		23.25	0.421934		23.24	-0.021138
	23.29	0.322136		23.3	0.376036		23.3	0.458063		23.3	0.420407		23.29	-0.0212
	23.34	0.320824		23.35	0.374971		23.35	0.457182		23.35	0.41907		23.34	-0.021341
	23.39	0.319544		23.4	0.373827		23.41	0.456359		23.4	0.417388		23.39	-0.021356
	23.44	0.318286		23.45	0.372644		23.46	0.455186		23.45	0.415423		23.44	-0.021306
	23.49	0.317048		23.5	0.371496		23.51	0.453874		23.5	0.413359		23.49	-0.021248
	23.55	0.315702		23.55	0.370321		23.56	0.452767		23.55	0.41152		23.54	-0.021227
	23.6	0.314339		23.6	0.369211		23.61	0.451752		23.6	0.409942		23.59	-0.021287
	23.65	0.312964		23.65	0.368063		23.66	0.450852		23.65	0.408344		23.64	-0.021369
	23.7	0.311667		23.7	0.366944		23.71	0.449846		23.7	0.406649		23.69	-0.021344
	23.75	0.310379		23.75	0.365764		23.76	0.44871		23.75	0.40492		23.74	-0.021196
	23.8	0.309056		23.8	0.364504		23.81	0.447465		23.8	0.403118		23.79	-0.021071
	23.85	0.307727		23.85	0.363383		23.86	0.446111		23.85	0.401541		23.84	-0.020997
	23.9	0.306315		23.9	0.362123		23.91	0.444936		23.9	0.39981		23.89	-0.021011
	23.95	0.304976		23.95	0.360809		23.96	0.443779		23.95	0.397966		23.94	-0.02107
	24	0.303677		24	0.359493		24.01	0.442574		24	0.395907		23.99	-0.021035
	24.05	0.302388		24.05	0.35811		24.06	0.441283		24.05	0.393902		24.04	-0.020971
	24.1	0.301088		24.1	0.356708		24.11	0.440106		24.1	0.392276		24.09	-0.021028
	24.15	0.29972		24.15	0.355322		24.16	0.43896		24.15	0.390644		24.14	-0.021087
	24.2	0.298203		24.2	0.353931		24.21	0.437775		24.2	0.389002		24.19	-0.021086
	24.25	0.296706		24.25	0.352479		24.26	0.436817		24.25	0.387667		24.24	-0.021174
	24.3	0.295297		24.31	0.351049		24.31	0.435733		24.3	0.386097		24.29	-0.021188
	24.35	0.293869		24.35	0.349667		24.36	0.434523		24.35	0.384564		24.34	-0.021147
	24.4	0.292534		24.4	0.348197		24.41	0.433297		24.4	0.38292		24.39	-0.021175
	24.45	0.291168		24.45	0.346774		24.46	0.431759		24.45	0.381077		24.44	-0.021136
	24.5	0.289733		24.5	0.34547		24.51	0.43012		24.5	0.379227		24.49	-0.021071
	24.55	0.288322		24.55	0.344113		24.56	0.428576		24.55	0.377648		24.54	-0.021095
	24.6	0.287018		24.6	0.34284		24.61	0.427334		24.6	0.376138		24.59	-0.021196
	24.65	0.285657		24.65	0.341509		24.66	0.426059		24.65	0.374336		24.64	-0.021248
	24.7	0.284294		24.7	0.339931		24.71	0.424771		24.7	0.372627		24.69	-0.021323
	24.75	0.282858		24.75	0.338372		24.76	0.423504		24.75	0.370638		24.74	-0.021329
	24.8	0.28132		24.81	0.336747		24.81	0.421993		24.8	0.368693		24.79	-0.021256
	24.85	0.279781		24.86	0.335156		24.86	0.420772		24.85	0.367058		24.84	-0.021408
	24.9	0.278455		24.91	0.333748		24.91	0.419577		24.9	0.365396		24.89	-0.021584
	24.95	0.277113		24.96	0.332468		24.96	0.418579		24.95	0.36381		24.94	-0.021628
	25	0.275852		25.01	0.331129		25.01	0.417631		25	0.362309		24.99	-0.021632
	25.05	0.274511		25.06	0.329734		25.06	0.416732		25.05	0.360589		25.04	-0.021604
	25.1	0.273024		25.11	0.32824		25.11	0.415673		25.1	0.358574		25.09	-0.021622
	25.15	0.271381		25.16	0.326512		25.16	0.414475		25.15	0.356519		25.14	-0.021701
	25.21	0.269708		25.21	0.32482		25.22	0.413201		25.21	0.354573		25.2	-0.021806
	25.26	0.268093		25.26	0.323207		25.27	0.41149		25.26	0.352752		25.25	-0.021811
	25.31	0.26659		25.31	0.321741		25.32	0.409983		25.31	0.35152		25.3	-0.021805
	25.36	0.265234		25.36	0.32028		25.37	0.408645		25.36	0.350081		25.35	-0.021807
	25.41	0.263884		25.41	0.318899		25.42	0.407008		25.41	0.348087		25.4	-0.021736
	25.46	0.262552		25.46	0.317554		25.47	0.40558		25.46	0.346195		25.45	-0.021762
	25.51	0.261131		25.51	0.316153		25.52	0.404497		25.51	0.344126		25.5	-0.021826
	25.56	0.259648		25.56	0.314727		25.57	0.403375		25.56	0.342303		25.55	-0.021891
	25.61	0.258175		25.61	0.313208		25.62	0.402322		25.61	0.340815		25.6	-0.022073
	25.66	0.256716		25.66	0.311688		25.67	0.40121		25.66	0.339283		25.65	-0.022193
	25.71	0.255255		25.71	0.310173		25.72	0.400009		25.71	0.337874		25.7	-0.022087
	25.76	0.253764		25.76	0.308583		25.77	0.398689		25.76	0.336312		25.75	-0.022004
	25.81	0.252371		25.81	0.307183		25.82	0.397386		25.81	0.33484		25.8	-0.022034
	25.86	0.251046		25.86	0.305756		25.87	0.396106		25.86	0.333182		25.85	-0.022051
	25.91	0.250094		25.91	0.304215		25.92	0.394838		25.91	0.331417		25.9	-0.022024
	25.96	0.248964		25.96	0.302724		25.97	0.393398		25.96	0.329642		25.95	-0.022017
	26.01	0.247507		26.01	0.301241		26.02	0.391715		26.01	0.327635		26.01	-0.021943
	26.06	0.245911		26.06	0.299779		26.07	0.39056		26.06	0.326279		26.06	-0.021973
	26.11	0.244018		26.11	0.298248		26.13	0.389383		26.11	0.324695		26.11	-0.022053
	26.16	0.242261		26.16	0.296859		26.18	0.387981		26.16	0.322997		26.16	-0.021994
	26.21	0.240894		26.21	0.295378		26.23	0.386703		26.21	0.321458		26.2	-0.022015
	26.26	0.239592		26.26	0.293815		26.28	0.385466		26.26	0.319652		26.25	-0.021971
	26.31	0.238088		26.31	0.292259		26.33	0.383933		26.31	0.317622		26.3	-0.021938
	26.36	0.236684		26.36	0.290708		26.38	0.382508		26.36	0.315644		26.35	-0.022045
	26.42	0.235275		26.41	0.289134		26.43	0.381419		26.41	0.313843		26.4	-0.022099
	26.47	0.233799		26.46	0.287588		26.48	0.380297		26.46	0.312119		26.45	-0.02205
	26.52	0.232456		26.51	0.286065		26.53	0.379019		26.52	0.31075		26.51	-0.022012
	26.57	0.231061		26.56	0.284566		26.58	0.377896		26.57	0.309398		26.56	-0.021983
	26.62	0.229669		26.62	0.2831		26.63	0.376644		26.62	0.30789		26.61	-0.021893
	26.67	0.228234		26.67	0.281535		26.68	0.375176		26.67	0.306234		26.66	-0.021867
	26.72	0.226853		26.72	0.280082		26.73	0.373648		26.72	0.304424		26.71	-0.021845
	26.77	0.225439		26.77	0.278626		26.78	0.372069		26.77	0.302731		26.76	-0.021859
	26.82	0.224084		26.82	0.277127		26.83	0.370697		26.82	0.301175		26.81	-0.022004
	26.87	0.222719		26.87	0.27571		26.88	0.369458		26.87	0.299466		26.86	-0.022027
	26.92	0.221322		26.92	0.27421		26.93	0.368206		26.92	0.297854		26.91	-0.02201
	26.97	0.220022		26.97	0.272667		26.98	0.366954		26.97	0.29623		26.96	-0.022085
	27.02	0.218665		27.02	0.271165		27.03	0.365718		27.02	0.294592		27.01	-0.022087
	27.07	0.217173		27.07	0.269625		27.08	0.364351		27.07	0.292825		27.06	-0.022114
	27.12	0.215856		27.12	0.268119		27.13	0.363209		27.12	0.291455		27.11	-0.022186
	27.17	0.214433		27.17	0.266647		27.18	0.362023		27.17	0.289882		27.16	-0.022152
	27.22	0.213109		27.22	0.265162		27.23	0.360514		27.22	0.288284		27.21	-0.022048
	27.27	0.211866		27.27	0.263689		27.28	0.359252		27.27	0.286638		27.26	-0.022027
	27.32	0.21048		27.32	0.262182		27.33	0.357665		27.32	0.284532		27.31	-0.021937
	27.37	0.209207		27.37	0.260776		27.38	0.35617		27.37	0.282677		27.36	-0.021958
	27.42	0.207955		27.42	0.259371		27.43	0.355123		27.42	0.281263		27.41	-0.022067
	27.47	0.206781		27.47	0.257905		27.48	0.354156		27.47	0.279688		27.46	-0.022137
	27.52	0.205552		27.52	0.256409		27.53	0.353187		27.52	0.278294		27.51	-0.022237
	27.57	0.204266		27.57	0.254719		27.58	0.351872		27.57	0.276359		27.56	-0.022309
	27.62	0.202851		27.62	0.253073		27.63	0.350347		27.62	0.274242		27.61	-0.022315
	27.67	0.201378		27.67	0.251416		27.68	0.348631		27.67	0.272313		27.66	-0.022364
	27.72	0.19999		27.72	0.249884		27.73	0.346918		27.72	0.270514		27.71	-0.022487
	27.77	0.198711		27.77	0.248495		27.78	0.345635		27.77	0.269234		27.76	-0.022615
	27.82	0.197506		27.82	0.24705		27.83	0.344386		27.82	0.267875		27.81	-0.02267
	27.87	0.196399		27.87	0.245648		27.88	0.343154		27.87	0.266462		27.86	-0.022689
	27.92	0.195122		27.92	0.244099		27.93	0.341679		27.92	0.264718		27.91	-0.022704
	27.97	0.193769		27.97	0.242512		27.98	0.340235		27.97	0.262981		27.96	-0.022763
	28.02	0.192195		28.02	0.240855		28.03	0.338763		28.02	0.261235		28.01	-0.02295
	28.07	0.190632		28.07	0.239224		28.08	0.336939		28.07	0.259817		28.06	-0.02313
	28.12	0.189134		28.12	0.237653		28.14	0.335781		28.12	0.258339		28.11	-0.023267
	28.18	0.187779		28.18	0.236014		28.19	0.334448		28.17	0.256818		28.16	-0.023221
	28.23	0.186426		28.23	0.234383		28.24	0.332981		28.23	0.255086		28.21	-0.023145
	28.28	0.185142		28.28	0.232826		28.29	0.331502		28.28	0.252928		28.27	-0.023053
	28.33	0.183778		28.33	0.231285		28.34	0.329583		28.33	0.250887		28.32	-0.023086
	28.38	0.182516		28.38	0.22985		28.39	0.328301		28.38	0.249284		28.37	-0.023205
	28.43	0.181122		28.43	0.228349		28.44	0.327266		28.43	0.247717		28.42	-0.023314
	28.48	0.179788		28.48	0.226776		28.49	0.326059		28.48	0.246307		28.47	-0.023536
	28.53	0.178504		28.53	0.225243		28.54	0.324868		28.53	0.244646		28.52	-0.023559
	28.58	0.177057		28.58	0.22349		28.59	0.323297		28.58	0.242752		28.57	-0.023518
	28.63	0.175786		28.63	0.221844		28.64	0.321535		28.63	0.240734		28.62	-0.023408
	28.68	0.174418		28.68	0.220304		28.69	0.319682		28.68	0.238766		28.67	-0.023313
	28.73	0.173146		28.73	0.218828		28.74	0.318402		28.73	0.237683		28.72	-0.023363
	28.78	0.171955		28.78	0.217323		28.79	0.317184		28.78	0.236236		28.77	-0.023346
	28.83	0.170709		28.83	0.215795		28.84	0.315683		28.83	0.234632		28.82	-0.023418
	28.88	0.169452		28.88	0.21416		28.89	0.31411		28.88	0.232901		28.87	-0.023366
	28.93	0.168111		28.93	0.212464		28.94	0.312618		28.93	0.231001		28.92	-0.023371
	28.98	0.166639		28.98	0.210819		28.99	0.3112		28.98	0.229464		28.97	-0.023466
	29.03	0.165261		29.03	0.209218		29.04	0.309778		29.03	0.228062		29.02	-0.023521
	29.08	0.163974		29.08	0.207605		29.09	0.308704		29.08	0.226786		29.07	-0.023596
	29.13	0.16272		29.13	0.205955		29.14	0.307384		29.13	0.225196		29.12	-0.023447
	29.18	0.161383		29.18	0.204389		29.19	0.305767		29.18	0.223303		29.17	-0.023331
	29.23	0.160087		29.23	0.203002		29.24	0.304142		29.23	0.221534		29.22	-0.023265
	29.28	0.158811		29.28	0.201582		29.29	0.302699		29.28	0.219876		29.27	-0.023314
	29.33	0.157538		29.33	0.200113		29.34	0.301456		29.33	0.218393		29.32	-0.02345
	29.38	0.156395		29.38	0.19863		29.39	0.300173		29.38	0.216839		29.37	-0.023473
	29.43	0.155094		29.43	0.197021		29.44	0.298888		29.43	0.215254		29.42	-0.023483
	29.48	0.153882		29.48	0.195414		29.49	0.297635		29.48	0.213748		29.47	-0.02343
	29.53	0.152595		29.53	0.193712		29.54	0.296213		29.53	0.211939		29.52	-0.023357
	29.58	0.151336		29.58	0.192069		29.59	0.29472		29.58	0.210393		29.57	-0.023325
	29.64	0.150149		29.63	0.190429		29.64	0.293229		29.63	0.208803		29.62	-0.023304
	29.69	0.14895		29.68	0.189918		29.69	0.291783		29.68	0.207171		29.67	-0.023318
	29.74	0.147765		29.73	0.188318		29.74	0.290452		29.74	0.205605		29.72	-0.023328
	29.79	0.14667		29.78	0.187043		29.79	0.289221		29.79	0.203956		29.77	-0.023352
	29.84	0.145535		29.84	0.185574		29.84	0.288102		29.84	0.202431		29.82	-0.02342
	29.89	0.14434		29.89	0.182994		29.89	0.286751		29.89	0.200866		29.87	-0.023442
	29.94	0.14308		29.94	0.18162		29.94	0.285343		29.94	0.199381		29.92	-0.023456
	29.99	0.141809		29.99	0.179948		29.99	0.284052		29.99	0.198137		29.97	-0.023503
	30.04	0.140525		30.04	0.178461		30.05	0.282576		30.04	0.196714		30.02	-0.023502
	30.09	0.139269		30.09	0.177024		30.1	0.281168		30.09	0.195336		30.07	-0.02349
	30.14	0.138124		30.14	0.175623		30.15	0.279869		30.14	0.193892		30.12	-0.023455
	30.19	0.136907		30.19	0.17417		30.2	0.27839		30.19	0.192176		30.17	-0.023401
	30.24	0.135792		30.24	0.172801		30.25	0.276987		30.24	0.190612		30.22	-0.023421
	30.29	0.134727		30.29	0.17139		30.3	0.275772		30.29	0.189137		30.27	-0.023457
	30.34	0.133584		30.34	0.169896		30.35	0.274747		30.34	0.187903		30.32	-0.023521
	30.39	0.132405		30.39	0.168396		30.4	0.27359		30.39	0.186539		30.37	-0.02364
	30.44	0.131169		30.44	0.166836		30.45	0.272187		30.44	0.184996		30.43	-0.02371
	30.49	0.129903		30.49	0.165293		30.5	0.270647		30.49	0.183379		30.48	-0.023803
	30.54	0.128705		30.54	0.163764		30.55	0.269002		30.54	0.181686		30.53	-0.023902
	30.59	0.127526		30.59	0.162322		30.6	0.267405		30.59	0.180056		30.58	-0.023955
	30.64	0.126499		30.64	0.160962		30.65	0.26609		30.64	0.178689		30.63	-0.024054
	30.69	0.125493		30.69	0.159526		30.7	0.265051		30.69	0.177396		30.68	-0.02414
	30.74	0.124617		30.74	0.158046		30.75	0.26402		30.74	0.176154		30.73	-0.024221
	30.79	0.12352		30.79	0.156428		30.8	0.262745		30.79	0.174728		30.78	-0.024306
	30.84	0.122374		30.84	0.154826		30.85	0.26143		30.84	0.17339		30.83	-0.024369
	30.89	0.121067		30.89	0.153246		30.9	0.260003		30.89	0.172196		30.88	-0.024505
	30.94	0.119746		30.94	0.151758		30.95	0.258461		30.94	0.170937		30.93	-0.024652
	30.99	0.118614		30.99	0.150358		31	0.256955		30.99	0.169726		30.98	-0.024807
	31.04	0.11748		31.04	0.148877		31.06	0.255612		31.04	0.168513		31.03	-0.024821
	31.09	0.116666		31.09	0.147354		31.11	0.254215		31.09	0.166886		31.08	-0.024738
	31.15	0.11574		31.14	0.145837		31.16	0.252498		31.15	0.164978		31.13	-0.024678
	31.2	0.114692		31.19	0.144411		31.21	0.250995		31.2	0.163478		31.18	-0.02471
	31.25	0.113645		31.24	0.142967		31.26	0.24982		31.25	0.162046		31.23	-0.024954
	31.3	0.112333		31.29	0.141556		31.31	0.24868		31.3	0.160797		31.28	-0.025225
	31.35	0.111076		31.34	0.14015		31.36	0.247561		31.35	0.159549		31.34	-0.025497
	31.4	0.109965		31.39	0.1387		31.41	0.24637		31.4	0.158234		31.39	-0.025643
	31.45	0.108875		31.44	0.13719		31.46	0.24497		31.45	0.156801		31.44	-0.025666
	31.5	0.107753		31.49	0.135686		31.51	0.243362		31.5	0.155157		31.49	-0.02571
	31.55	0.106669		31.54	0.134339		31.56	0.241769		31.55	0.15378		31.54	-0.025632
	31.6	0.105677		31.59	0.13297		31.61	0.24059		31.6	0.152662		31.59	-0.025617
	31.65	0.10464		31.65	0.131566		31.66	0.23928		31.65	0.151361		31.64	-0.02565
	31.7	0.103691		31.7	0.130267		31.71	0.23775		31.7	0.149833		31.69	-0.025662
	31.75	0.102675		31.75	0.128819		31.76	0.236257		31.75	0.148322		31.74	-0.025717
	31.8	0.101649		31.8	0.127401		31.81	0.234933		31.8	0.1469		31.79	-0.02571
	31.85	0.100549		31.85	0.126071		31.86	0.233511		31.85	0.145515		31.84	-0.025761
	31.9	0.099526		31.9	0.12473		31.91	0.23173		31.9	0.144624		31.89	-0.025964
	31.95	0.09858		31.95	0.123365		31.96	0.231091		31.95	0.143607		31.94	-0.026181
	32	0.097576		32	0.121876		32.01	0.229765		32	0.142327		31.99	-0.026292
	32.05	0.0966		32.05	0.1204		32.06	0.22835		32.06	0.141024		32.04	-0.026288
	32.1	0.095574		32.1	0.118994		32.11	0.227435		32.11	0.139651		32.09	-0.026235
	32.15	0.094615		32.15	0.117617		32.16	0.225782		32.15	0.138624		32.14	-0.026312
	32.2	0.093633		32.2	0.116238		32.21	0.224611		32.2	0.137376		32.19	-0.026421
	32.25	0.092691		32.25	0.114893		32.26	0.223372		32.25	0.136185		32.24	-0.026449
	32.3	0.091755		32.3	0.113508		32.31	0.222221		32.3	0.135148		32.29	-0.026422
	32.35	0.090769		32.35	0.112101		32.36	0.220902		32.35	0.133805		32.34	-0.026305
	32.4	0.089759		32.4	0.110729		32.41	0.219471		32.4	0.132589		32.39	-0.02628
	32.45	0.088777		32.45	0.109357		32.46	0.218082		32.45	0.131241		32.44	-0.026317
	32.5	0.087726		32.5	0.107981		32.51	0.216649		32.5	0.12964		32.49	-0.026354
	32.55	0.086747		32.55	0.106644		32.56	0.21536		32.55	0.128327		32.54	-0.026449
	32.6	0.085788		32.6	0.105331		32.61	0.214064		32.61	0.126871		32.59	-0.026518
	32.65	0.084892		32.65	0.104039		32.66	0.212914		32.66	0.125618		32.64	-0.026622
	32.7	0.084001		32.7	0.102687		32.71	0.211781		32.71	0.12452		32.69	-0.026727
	32.75	0.083072		32.75	0.101322		32.76	0.210609		32.76	0.123432		32.74	-0.026717
	32.8	0.082267		32.8	0.099964		32.81	0.20945		32.81	0.122705		32.79	-0.026732
	32.86	0.081488		32.85	0.098642		32.86	0.208313		32.86	0.121994		32.84	-0.026833
	32.91	0.080639		32.9	0.09727		32.92	0.207121		32.91	0.121147		32.89	-0.026991
	32.96	0.079774		32.95	0.095872		32.97	0.205779		32.96	0.120095		32.94	-0.027185
	33.01	0.078737		33	0.094494		33.02	0.204325		33.01	0.118693		32.99	-0.027233
	33.06	0.077666		33.05	0.093115		33.07	0.202816		33.06	0.117386		33.04	-0.027234
	33.11	0.076715		33.1	0.091877		33.12	0.201477		33.11	0.116195		33.09	-0.027323
	33.16	0.075786		33.15	0.09062		33.17	0.200415		33.16	0.115201		33.14	-0.027496
	33.21	0.074947		33.2	0.089337		33.22	0.199449		33.21	0.114375		33.19	-0.02767
	33.26	0.074102		33.25	0.087988		33.27	0.198471		33.26	0.113337		33.24	-0.027699
	33.31	0.073225		33.3	0.086569		33.32	0.197251		33.31	0.112145		33.29	-0.027654
	33.36	0.072388		33.35	0.085277		33.37	0.195797		33.36	0.11087		33.34	-0.027611
	33.41	0.071486		33.4	0.08403		33.42	0.194434		33.41	0.109594		33.39	-0.027732
	33.46	0.070662		33.45	0.082827		33.47	0.193115		33.46	0.10848		33.45	-0.027991
	33.51	0.069871		33.5	0.081691		33.52	0.192036		33.51	0.107488		33.5	-0.028191
	33.56	0.068911		33.55	0.080464		33.57	0.191026		33.56	0.106598		33.55	-0.028303
	33.61	0.068416		33.6	0.079254		33.62	0.190019		33.61	0.105583		33.6	-0.028263
	33.66	0.067883		33.65	0.077968		33.67	0.188823		33.66	0.104187		33.65	-0.028219
	33.71	0.06699		33.7	0.076743		33.72	0.187527		33.71	0.102919		33.7	-0.028183
	33.76	0.066126		33.76	0.075543		33.77	0.186197		33.76	0.101819		33.75	-0.028335
	33.81	0.06497		33.81	0.074383		33.82	0.184913		33.81	0.100938		33.8	-0.028671
	33.86	0.063747		33.86	0.073361		33.87	0.183642		33.86	0.100336		33.85	-0.029035
	33.91	0.062857		33.91	0.07217		33.92	0.182572		33.92	0.099656		33.9	-0.029381
	33.96	0.062096		33.96	0.070937		33.97	0.181376		33.97	0.098676		33.95	-0.029467
	34.02	0.061251		34.01	0.069727		34.03	0.179891		34.02	0.097291		34	-0.029433
	34.07	0.060423		34.06	0.06858		34.08	0.178577		34.07	0.096244		34.05	-0.029602
	34.12	0.059631		34.11	0.067507		34.13	0.177526		34.12	0.095385		34.1	-0.029889
	34.17	0.058748		34.16	0.066492		34.18	0.176439		34.17	0.094348		34.15	-0.030186
	34.22	0.057958		34.21	0.065427		34.23	0.175423		34.22	0.093545		34.21	-0.030568
	34.27	0.057152		34.26	0.064289		34.28	0.174368		34.27	0.092492		34.26	-0.030734
	34.32	0.056334		34.31	0.063109		34.33	0.172979		34.32	0.091244		34.31	-0.030797
	34.37	0.055603		34.36	0.061984		34.38	0.171586		34.37	0.090084		34.36	-0.030972
	34.42	0.054835		34.41	0.060995		34.43	0.170211		34.42	0.089022		34.41	-0.031098
	34.47	0.054117		34.46	0.060034		34.48	0.16931		34.47	0.088485		34.46	-0.031303
	34.52	0.053419		34.51	0.058995		34.53	0.168459		34.52	0.087878		34.51	-0.031506
	34.57	0.052704		34.56	0.057975		34.58	0.167315		34.57	0.086865		34.56	-0.031591
	34.62	0.051933		34.61	0.056837		34.63	0.166179		34.62	0.085703		34.61	-0.031697
	34.67	0.051131		34.66	0.055706		34.68	0.164932		34.67	0.084283		34.66	-0.031642
	34.72	0.050338		34.71	0.054741		34.73	0.163636		34.72	0.083143		34.71	-0.031685
	34.77	0.049574		34.76	0.053856		34.78	0.162537		34.77	0.082492		34.76	-0.032044
	34.82	0.048853		34.81	0.05295		34.83	0.161703		34.82	0.082103		34.81	-0.03236
	34.87	0.048169		34.86	0.051976		34.88	0.160768		34.87	0.08141		34.86	-0.032355
	34.92	0.047504		34.91	0.050908		34.93	0.159655		34.92	0.080391		34.91	-0.03214
	34.97	0.04679		34.96	0.04984		34.98	0.158573		34.97	0.07947		34.96	-0.031968
	35.02	0.046052		35.01	0.048894		35.03	0.157543		35.02	0.078532		35.01	-0.031923
	35.07	0.045235		35.06	0.047965		35.08	0.156692		35.07	0.07786		35.06	-0.032177
	35.12	0.044476		35.11	0.047147		35.13	0.155757		35.12	0.077096		35.11	-0.032425
	35.17	0.04373		35.16	0.046202		35.18	0.154685		35.17	0.076127		35.16	-0.032536
	35.22	0.043049		35.21	0.045218		35.23	0.15376		35.22	0.07539		35.21	-0.032649
	35.27	0.04244		35.26	0.044277		35.28	0.152673		35.27	0.074463		35.26	-0.032708
	35.32	0.041755		35.31	0.043325		35.33	0.151624		35.32	0.073699		35.31	-0.032943
	35.37	0.041173		35.36	0.042425		35.38	0.150681		35.37	0.072955		35.36	-0.033125
	35.42	0.040521		35.41	0.041518		35.43	0.149652		35.42	0.071944		35.41	-0.033018
	35.47	0.039863		35.46	0.04061		35.48	0.148635		35.47	0.070967		35.46	-0.032925
	35.52	0.039255		35.52	0.039753		35.53	0.147662		35.52	0.069843		35.51	-0.032885
	35.57	0.038568		35.56	0.038914		35.58	0.146873		35.57	0.069045		35.56	-0.032915
	35.62	0.03798		35.62	0.038115		35.63	0.146136		35.62	0.068442		35.61	-0.032864
	35.67	0.037371		35.66	0.037239		35.68	0.145411		35.67	0.067959		35.66	-0.032653
	35.72	0.036718		35.71	0.036375		35.73	0.144583		35.72	0.06743		35.71	-0.032478
	35.77	0.036109		35.76	0.035524		35.78	0.143615		35.77	0.066575		35.76	-0.032281
	35.82	0.035425		35.81	0.034618		35.83	0.142586		35.83	0.065675		35.81	-0.03213
	35.87	0.034814		35.86	0.033789		35.88	0.141424		35.88	0.064671		35.86	-0.030023
	35.92	0.034221		35.91	0.03294		35.93	0.14048		35.93	0.063854		35.91	-0.024358
	35.97	0.033614		35.96	0.032134		35.98	0.139636		35.98	0.063258		35.96	-0.016081
	36.02	0.033119		36.01	0.03137		36.03	0.139011		36.03	0.062789		36.01	-0.019155
	36.08	0.032514		36.07	0.030574		36.08	0.138388		36.08	0.062083		36.06	-0.014109
	36.13	0.031974		36.12	0.029679		36.14	0.137522		36.13	0.061244		36.11	-0.017211
	36.18	0.031392		36.17	0.028751		36.19	0.136532		36.18	0.060275		36.16	-0.021829
	36.23	0.030722		36.22	0.027841		36.24	0.135422		36.23	0.059265		36.21	-0.015323
	36.28	0.030155		36.27	0.027051		36.29	0.134416		36.28	0.058486		36.26	-0.019378
	36.33	0.029544		36.32	0.026327		36.34	0.133475		36.33	0.057871		36.31	-0.018855
	36.38	0.02909		36.37	0.025605		36.39	0.132803		36.38	0.057457		36.37	-0.019289
	36.43	0.028617		36.42	0.024775		36.44	0.132244		36.43	0.057045		36.42	-0.019864
	36.48	0.028099		36.47	0.02389		36.49	0.131522		36.48	0.056254		36.47	-0.020285
	36.53	0.027612		36.52	0.023088		36.54	0.130601		36.53	0.055253		36.52	-0.020365
	36.58	0.027		36.57	0.022344		36.59	0.129726		36.58	0.054305		36.57	-0.020433
	36.63	0.026347		36.62	0.021637		36.64	0.128722		36.63	0.053473		36.62	-0.020551
	36.68	0.025737		36.67	0.020999		36.69	0.12768		36.68	0.052811		36.67	-0.020687
	36.73	0.02514		36.72	0.020335		36.74	0.126727		36.73	0.052233		36.72	-0.020792
	36.78	0.024586		36.77	0.01954		36.79	0.125962		36.78	0.051723		36.77	-0.020947
	36.83	0.024134		36.82	0.018709		36.84	0.125018		36.83	0.050793		36.82	-0.021041
	36.88	0.023586		36.88	0.017869		36.89	0.123938		36.89	0.049828		36.87	-0.020948
	36.94	0.023108		36.93	0.017108		36.94	0.12324		36.94	0.049293		36.92	-0.021045
	36.99	0.02251		36.98	0.016357		36.99	0.122768		36.99	0.048883		36.97	-0.021296
	37.04	0.021918		37.03	0.01571		37.04	0.122107		37.04	0.04835		37.02	-0.021517
	37.09	0.021414		37.08	0.015055		37.09	0.121398		37.09	0.047742		37.07	-0.021732
	37.14	0.020856		37.13	0.014255		37.14	0.120598		37.14	0.047001		37.12	-0.021807
	37.19	0.020342		37.18	0.013473		37.19	0.119419		37.19	0.04589		37.17	-0.021885
	37.24	0.019867		37.23	0.012751		37.24	0.118341		37.24	0.044915		37.22	-0.02177
	37.29	0.019373		37.28	0.01215		37.29	0.11814		37.29	0.044377		37.27	-0.021731
	37.34	0.019007		37.33	0.011534		37.34	0.118219		37.34	0.044278		37.32	-0.021986
	37.39	0.01862		37.38	0.010777		37.39	0.118091		37.39	0.043945		37.37	-0.022134
	37.44	0.018104		37.43	0.010069		37.44	0.11793		37.44	0.04298		37.42	-0.02218
	37.49	0.017693		37.48	0.009228		37.49	0.117359		37.49	0.042135		37.47	-0.022167
	37.54	0.017081		37.53	0.008513		37.54	0.116845		37.54	0.041119		37.52	-0.022114
	37.59	0.016552		37.58	0.007955		37.59	0.116471		37.59	0.040399		37.57	-0.022186
	37.64	0.016144		37.63	0.00739		37.64	0.115869		37.64	0.04031		37.63	-0.022404
	37.69	0.015706		37.68	0.006743		37.69	0.11522		37.69	0.039992		37.68	-0.022629
	37.74	0.015267		37.73	0.005987		37.74	0.115781		37.74	0.039468		37.73	-0.022705
	37.79	0.014849		37.78	0.005289		37.79	0.115099		37.79	0.03861		37.78	-0.022574
	37.84	0.014306		37.83	0.004607		37.84	0.114207		37.84	0.037862		37.83	-0.022506
	37.89	0.013827		37.88	0.004014		37.9	0.113478		37.89	0.037587		37.88	-0.022622
	37.94	0.013299		37.93	0.003374		37.95	0.111611		37.94	0.037222		37.93	-0.02279
	37.99	0.012792		37.98	0.002762		38	0.110684		37.99	0.036815		37.98	-0.02288
	38.04	0.012388		38.03	0.00215		38.05	0.109908		38.04	0.036371		38.03	-0.022791
	38.09	0.011905		38.08	0.001458		38.1	0.109094		38.09	0.035674		38.08	-0.022769
	38.14	0.011497		38.13	0.000873		38.15	0.108246		38.14	0.034977		38.13	-0.022733
	38.19	0.01103		38.18	0.000291		38.2	0.107447		38.19	0.034197		38.18	-0.022698
	38.24	0.010578		38.24	-0.000324		38.24	0.106882		38.24	0.033647		38.23	-0.02284
	38.29	0.010158		38.29	-0.000895		38.3	0.106473		38.29	0.033126		38.28	-0.022874
	38.34	0.009717		38.34	-0.001512		38.34	0.105957		38.34	0.03273		38.33	-0.022931
	38.39	0.009312		38.39	-0.002184		38.39	0.105447		38.39	0.032684		38.38	-0.023067
	38.44	0.008924		38.44	-0.002853		38.45	0.105084		38.44	0.032434		38.43	-0.02315
	38.49	0.008457		38.49	-0.003465		38.5	0.104565		38.49	0.031899		38.48	-0.023226
	38.54	0.008047		38.54	-0.004053		38.55	0.103904		38.54	0.031383		38.53	-0.023267
	38.59	0.007585		38.59	-0.004656		38.6	0.103319		38.59	0.030831		38.58	-0.02338
	38.64	0.007125		38.64	-0.005236		38.65	0.102558		38.64	0.030171		38.63	-0.023394
	38.69	0.006717		38.69	-0.005856		38.7	0.101743		38.69	0.029681		38.68	-0.023406
	38.74	0.006295		38.74	-0.006481		38.75	0.101042		38.74	0.029111		38.73	-0.023428
	38.8	0.005922		38.79	-0.007048		38.8	0.100371		38.79	0.028636		38.78	-0.02337
	38.85	0.005533		38.84	-0.0076		38.85	0.099743		38.84	0.028395		38.83	-0.023432
	38.9	0.005194		38.89	-0.008173		38.9	0.099361		38.89	0.028285		38.88	-0.023528
	38.95	0.004808		38.94	-0.008709		38.95	0.099013		38.94	0.028104		38.93	-0.023601
	39	0.004437		38.99	-0.009291		39	0.09843		38.99	0.027592		38.98	-0.023696
	39.05	0.004076		39.04	-0.009866		39.05	0.097864		39.05	0.026987		39.03	-0.023698
	39.1	0.003604		39.09	-0.010395		39.1	0.09715		39.1	0.026391		39.08	-0.023732
	39.15	0.003247		39.14	-0.010877		39.15	0.096493		39.15	0.025803		39.13	-0.023804
	39.2	0.00292		39.19	-0.011345		39.2	0.095975		39.2	0.025449		39.18	-0.023849
	39.25	0.002598		39.24	-0.011793		39.25	0.095462		39.25	0.025132		39.23	-0.023895
	39.3	0.002357		39.29	-0.012381		39.3	0.0951		39.3	0.025039		39.28	-0.023943
	39.35	0.002038		39.34	-0.012981		39.35	0.094566		39.35	0.024739		39.33	-0.023982
	39.4	0.001677		39.39	-0.013582		39.4	0.093895		39.4	0.024287		39.38	-0.024022
	39.45	0.001326		39.44	-0.014143		39.45	0.093275		39.45	0.024011		39.43	-0.02409
	39.5	0.000935		39.49	-0.014649		39.5	0.092616		39.5	0.023459		39.48	-0.024249
	39.55	0.000548		39.54	-0.015126		39.55	0.091947		39.55	0.022857		39.53	-0.024431
	39.6	0.000246		39.59	-0.015514		39.6	0.091364		39.6	0.02238		39.58	-0.024545
	39.65	-6.6e-05		39.64	-0.015999		39.65	0.091031		39.65	0.022006		39.63	-0.024634
	39.7	-0.000355		39.69	-0.016482		39.7	0.09066		39.7	0.021623		39.68	-0.024614
	39.75	-0.000674		39.74	-0.017024		39.76	0.090006		39.75	0.021159		39.74	-0.024499
	39.8	-0.000982		39.79	-0.017543		39.81	0.089525		39.8	0.021004		39.79	-0.024437
	39.86	-0.001353		39.85	-0.018076		39.86	0.089096		39.85	0.020688		39.84	-0.024429
	39.91	-0.001706		39.9	-0.018531		39.91	0.088738		39.9	0.020398		39.89	-0.024518
	39.96	-0.001986		39.95	-0.018737		39.96	0.088745		39.95	0.020449		39.94	-0.024593
	40.01	-0.002277		40	-0.01889		40.01	0.089087		40	0.020389		39.99	-0.02471
	40.06	-0.002423		40.05	-0.01881		40.06	0.089339		40.05	0.020311		40.04	-0.024759
	40.11	-0.002575		40.1	-0.018578		40.11	0.089498		40.1	0.020194		40.09	-0.024683
	40.16	-0.00262		40.15	-0.018415		40.16	0.089498		40.15	0.020198		40.14	-0.024642
	42.74	-0.002575		42.73	-0.018578		42.74	0.089498		42.73	0.020194		42.72	-0.024683
